# Supplementary material for: Safety and Efficacy of Midface Augmentation Using Bio-Oss Bone Powder and Bio-Gide Collagen Membrane in Asians
Source: J Clin Med. 2023 Jan 26;12(3):959. doi: 10.3390/jcm12030959 (PMC9917653; doi:10.3390/jcm12030959)
Supplement: Supplementary file 1 [file jcm-12-00959-s001.zip]

Archive with 1 entries (1 files):
- jcm-2182785-supplementary.pdf
